# Supplementary material for: Attitudes towards Vaccinations in a National Italian Cohort of Patients with Inflammatory Bowel Disease
Source: Vaccines (Basel). 2023 Oct 13;11(10):1591. doi: 10.3390/vaccines11101591 (PMC10611209; doi:10.3390/vaccines11101591)
Supplement: Supplementary file 1 [file vaccines-11-01591-s001.zip]

Archive with 1 entries (1 files):
- vaccines-2534078-supplementary.docx
